# Supplementary material for: Biophysical Characterization of Adeno-Associated Virus Vectors Using Ion-Exchange Chromatography Coupled to Light Scattering Detectors
Source: Int J Mol Sci. 2022 Oct 22;23(21):12715. doi: 10.3390/ijms232112715 (PMC9655919; doi:10.3390/ijms232112715)
Supplement: Supplementary file 1 [file ijms-23-12715-s001.zip]

Archive with 1 entries (1 files):
- ijms-1940695-supplementary.pdf
